# Supplementary material for: Rotavirus vaccine efficacy up to 2 years of age and against diverse circulating rotavirus strains in Niger: Extended follow-up of a randomized controlled trial
Source: PLoS Med. 2021 Jul 2;18(7):e1003655. doi: 10.1371/journal.pmed.1003655 (PMC8253401; doi:10.1371/journal.pmed.1003655)
Supplement: S2 Table — (XLSX) [file pmed.1003655.s005.xlsx]

## Sheet: Feuil1
	October 2014	November 2014	December 2014	January 2015	February 2015	March 2015	April 2015	May 2015	June 2015	July 2015	August 2015	September 2015	October 2015	November 2015	December 2015	January 2016	February 2016	March 2016	April 2016	May 2016	June 2016	July 2016	August 2016	September 2016	October 2016	November 2016	December 2016	January 2017	February 2017	March 2017	April 2017	May 2017	June 2017	July 2017	August 2017	September 2017	October 2017	November 2017	December 2017	January 2018	February 2018
G1,G10[P6]	--	--	--	1 (3,03)	--	--	--	--	--	--	--	--	--	--	--	--	--	--	--	--	--	--	--	--	--	--	--	--	--	--	--	--	--	--	--	--	--	--	--	--	--
G1,G12[P4]	--	--	1 (16,67)	--	--	--	--	--	--	--	--	--	--	--	--	--	--	--	--	--	--	--	--	--	--	--	--	--	--	--	--	--	--	--	--	--	--	--	--	--	--
G1,G12[P6]	--	--	--	--	--	--	--	--	--	--	--	--	--	--	--	--	1 (1,09)	3 (7,5)	--	--	--	--	--	--	--	--	--	--	--	--	--	--	--	--	--	--	--	--	--	--	--
G1,G12[P8]	--	1 (7,14)	--	--	--	--	--	--	--	--	--	--	--	--	--	--	2 (2,17)	--	--	1 (5)	--	--	--	--	2 (3,28)	6 (11,76)	--	--	--	--	--	--	--	--	--	--	--	--	--	--	--
G1,G2,G12[P4,P6]	--	--	--	--	--	--	--	--	--	--	--	--	--	--	--	--	1 (1,09)	--	--	--	--	--	--	--	--	--	--	--	--	--	--	--	--	--	--	--	--	--	--	--	--
G1,G2,G3[P4]	--	--	--	--	--	1 (2,78)	--	--	--	--	--	--	--	--	--	--	--	--	--	--	--	--	--	--	--	--	--	--	--	--	--	--	--	--	--	--	--	--	--	--	--
G1,G2[P4,P6]	--	--	--	--	--	--	--	--	--	--	--	--	--	--	--	--	--	1 (2,5)	--	--	--	--	--	--	--	--	--	--	--	--	--	--	--	--	--	--	--	--	--	--	--
G1,G2[P4]	--	--	--	--	--	--	--	--	--	--	--	--	--	--	--	--	1 (1,09)	--	--	--	--	--	--	--	--	--	--	--	--	--	--	--	--	--	--	--	--	1 (2,94)	--	--	--
G1,G2[P6]	--	--	--	--	--	--	1 (3,03)	--	--	--	--	--	--	--	--	--	--	--	--	--	--	--	--	--	--	--	--	--	--	--	--	--	--	--	--	--	--	--	--	--	--
G1,G2[P6]	--	--	--	--	--	--	--	--	--	--	--	--	--	--	--	--	--	1 (2,5)	--	--	--	--	--	--	--	--	--	--	1 (1,28)	--	--	--	--	--	--	--	--	--	--	--	--
G1,G2[PND]	--	--	--	--	--	--	--	--	--	--	--	--	--	--	--	1 (3,7)	--	--	--	--	--	--	--	--	--	--	--	--	--	--	--	--	--	--	--	--	--	--	--	--	--
G1,G9[P6]	--	--	--	--	--	--	--	--	--	--	--	--	--	--	--	--	--	--	--	--	--	--	--	--	--	--	--	--	1 (1,28)	--	--	--	--	--	--	--	--	--	--	--	--
G1[P10]	--	--	--	--	--	--	--	--	--	--	--	--	--	--	--	--	--	--	--	--	--	--	1 (20)	--	--	--	--	--	--	--	--	--	--	--	--	--	--	--	--	--	--
G1[P4,P6,P8]	--	--	--	--	--	--	--	--	--	--	--	--	--	--	--	--	--	--	--	--	--	--	--	--	--	1 (1,96)	--	--	--	--	--	--	--	--	--	--	--	--	--	--	--
G1[P4]	--	--	--	--	--	--	--	--	--	--	--	--	--	--	--	--	--	--	--	--	--	1 (20)	--	--	--	--	--	--	--	--	--	--	--	--	--	--	--	--	--	--	--
G1[P6,P8]	--	--	--	--	--	--	--	--	--	--	--	--	--	--	--	--	--	--	--	--	--	--	--	--	--	--	--	--	1 (1,28)	--	--	--	--	--	--	--	--	--	--	--	--
G1[P6]	--	--	--	2 (6,06)	2 (6,67)	3 (8,33)	--	--	--	--	--	--	--	--	--	11 (40,74)	41 (44,57)	5 (12,5)	--	--	--	--	--	--	--	1 (1,96)	--	7 (10,45)	--	--	--	--	--	1 (12,5)	--	--	--	--	--	--	--
G1[P8]	--	1 (7,14)	1 (16,67)	2 (6,06)	--	--	--	--	--	--	--	--	--	--	--	1 (3,7)	2 (2,17)	2 (5)	1 (4)	--	1 (10)	1 (20)	2 (40)	11 (84,62)	41 (67,21)	23 (45,1)	2 (25)	5 (7,46)	5 (6,41)	10 (45,45)	--	1 (5,88)	--	--	--	--	--	--	--	--	--
G1[PND]	--	--	--	--	--	--	--	--	--	--	--	--	--	--	--	--	--	--	--	--	--	1 (20)	--	1 (7,69)	--	--	--	--	--	--	--	--	--	--	--	--	--	--	--	--	--
G10[P8]	--	--	--	--	--	--	--	--	--	--	--	--	--	--	--	--	--	--	--	--	--	--	--	--	1 (1,64)	--	--	--	--	--	--	--	--	--	--	--	--	--	--	--	--
G12[P4,P8]	--	--	--	--	--	--	--	--	--	--	--	--	--	--	--	--	--	--	--	--	--	--	--	--	--	--	--	--	--	--	--	--	--	--	--	--	1 (1,92)	--	--	--	--
G12[P4]	--	--	--	--	--	--	--	--	--	--	--	--	--	--	--	--	--	--	--	--	--	--	--	--	--	--	--	--	2 (2,56)	--	--	--	2 (28,57)	--	1 (5,26)	--	--	1 (2,94)	--	--	--
G12[P6,P8]	--	1 (7,14)	--	--	--	--	--	--	--	--	--	--	--	--	--	--	--	--	--	--	--	--	--	--	--	--	--	--	--	--	--	--	--	--	--	--	--	--	--	--	--
G12[P6]	--	--	1 (16,67)	4 (12,12)	1 (3,33)	2 (5,56)	--	--	--	--	--	--	--	--	--	--	6 (6,52)	--	--	--	--	--	--	--	--	--	--	--	--	--	--	--	--	--	--	--	--	--	--	1 (20)	12 (50)
G12[P8]	4 (66,67)	9 (64,29)	2 (33,33)	2 (6,06)	1 (3,33)	--	--	2 (4,76)	--	--	--	--	--	--	1 (7,14)	5 (18,52)	31 (33,7)	13 (32,5)	4 (16)	4 (20)	5 (50)	1 (20)	2 (40)	1 (7,69)	16 (26,23)	20 (39,22)	6 (75)	2 (2,99)	6 (7,69)	5 (22,73)	1 (20)	15 (88,24)	3 (42,86)	--	--	--	4 (7,69)	3 (8,82)	2 (40)	2 (40)	11 (45,83)
G12[PND]	--	--	--	--	1 (3,33)	--	--	--	--	--	--	--	--	--	--	--	--	--	--	--	1 (10)	--	--	--	--	--	--	--	--	--	--	--	--	--	--	--	--	--	--	--	--
G2,G12[P4,P8]	--	--	--	--	--	--	--	--	--	--	--	--	--	1 (0,69)	--	1 (3,7)	--	--	--	--	--	--	--	--	--	--	--	--	--	--	--	--	--	--	--	--	--	--	--	--	--
G2,G12[P4]	--	--	--	--	--	--	--	--	--	--	1 (2,94)	--	--	--	--	--	4 (4,35)	2 (5)	--	--	--	--	--	--	--	--	--	--	--	--	--	--	1 (14,29)	--	--	--	--	--	1 (20)	--	--
G2,G12[P6]	--	--	--	--	--	--	--	--	1 (4,17)	--	--	--	--	--	--	--	--	--	--	--	--	--	--	--	--	--	--	--	--	--	--	--	--	--	--	--	--	--	--	--	--
G2,G12[PND]	--	--	--	--	--	--	--	--	--	1 (6,67)	--	--	--	--	1 (7,14)	1 (3,7)	--	--	--	--	--	--	--	--	--	--	--	--	--	--	--	--	--	--	--	--	--	--	--	--	--
G2,G3[P4]	--	--	--	1 (3,03)	--	--	--	2 (4,76)	--	--	--	--	--	--	--	--	--	--	--	--	--	--	--	--	--	--	--	--	--	--	--	--	--	--	--	--	--	--	--	--	--
G2,G3[P6]	--	--	--	--	--	1 (2,78)	1 (3,03)	--	--	--	--	--	--	--	--	--	--	--	--	--	--	--	--	--	--	--	--	--	--	--	--	--	--	--	--	--	--	--	--	--	--
G2,G3[P8]	--	--	--	--	--	1 (2,78)	--	1 (2,38)	--	--	--	--	--	--	--	--	--	--	--	--	--	--	--	--	--	--	--	--	--	--	--	--	--	--	--	--	--	--	--	--	--
G2,G9[P8]	--	--	--	--	--	--	--	1 (2,38)	--	--	--	--	--	--	--	--	--	--	--	--	--	--	--	--	--	--	--	--	--	--	--	--	--	--	--	--	--	--	--	--	--
G2,G9[PND]	--	--	--	--	--	--	--	--	1 (4,17)	--	--	--	--	--	--	--	--	--	--	--	--	--	--	--	--	--	--	--	--	--	--	--	--	--	--	--	--	--	--	--	--
G2[P4,P6]	--	--	--	--	--	--	--	--	--	--	--	2 (5,56)	--	--	--	--	2 (2,17)	--	--	--	--	--	--	--	--	--	--	--	--	--	--	--	--	--	--	--	--	--	--	--	--
G2[P4]	--	2 (14,29)	--	3 (9,09)	3 (10)	9 (25)	19 (57,58)	27 (64,29)	8 (33,33)	11 (73,33)	28 (82,35)	33 (91,67)	29 (100)	142 (97,93)	10 (71,43)	5 (18,52)	--	1 (2,5)	1 (4)	--	--	--	--	--	--	--	--	--	--	--	--	1 (5,88)	1 (14,29)	2 (25)	16 (84,21)	38 (100)	47 (90,38)	29 (85,29)	2 (40)	1 (20)	1 (4,17)
G2[P6]	--	--	--	--	--	--	4 (12,12)	--	--	--	--	--	--	1 (0,69)	--	--	--	--	--	--	--	--	--	--	--	--	--	--	--	--	--	--	--	--	--	--	--	--	--	--	--
G2[P8]	--	--	--	--	--	--	--	1 (2,38)	2 (8,33)	--	--	--	--	--	--	--	--	--	--	--	--	--	--	--	--	--	--	--	--	--	--	--	--	--	1 (5,26)	--	--	--	--	--	--
G2[PND]	--	--	--	--	--	--	--	2 (4,76)	--	3 (20)	3 (8,82)	--	--	1 (0,69)	1 (7,14)	--	--	--	--	--	--	--	--	--	--	--	--	--	--	--	--	--	--	1 (12,5)	1 (5,26)	--	--	--	--	--	--
G3,G12[P4]																																	1 (14,29)
G3,G12[P6]	--	--	--	--	--	1 (2,78)	--	--	--	--	--	--	--	--	--	--	--	--	--	--	--	--	--	--	--	--	--	--	--	--	--	--	--	--	--	--	--	--	--	--	--
G3,G9,G10[P6]	--	--	--	--	--	--	--	--	--	--	--	--	--	--	--	1 (3,7)	--	--	--	--	--	--	--	--	--	--	--	--	--	--	--	--	--	--	--	--	--	--	--	--	--
G3,G9[P4]	--	--	--	--	--	--	--	--	--	--	--	--	--	--	--	--	--	--	--	--	--	--	--	--	--	--	--	--	--	--	--	--	--	1 (12,5)	--	--	--	--	--	--	--
G3,G9[P6]	--	--	--	2 (6,06)	1 (3,33)	1 (2,78)	1 (3,03)	--	1 (4,17)	--	--	--	--	--	--	--	1 (1,09)	1 (2,5)	--	--	--	--	--	--	--	--	--	1 (1,49)	2 (2,56)	--	--	--	--	--	--	--	--	--	--	--	--
G3,G9[PND]	--	--	--	--	--	--	--	--	--	--	--	--	--	--	--	--	--	1 (2,5)	--	--	--	--	--	--	--	--	--	--	--	--	--	--	--	--	--	--	--	--	--	--	--
G3[P6]	--	--	1 (16,67)	9 (27,27)	13 (43,33)	12 (33,33)	6 (18,18)	4 (9,52)	--	--	1 (2,94)	--	--	--	--	--	--	--	--	1 (5)	--	--	--	--	--	--	--	28 (41,79)	24 (30,77)	--	2 (40)	--	--	1 (12,5)	--	--	--	--	--	--	--
G3[P8]	2 (33,33)	--	--	--	--	--	--	--	--	--	--	--	--	--	--	--	--	--	--	--	--	--	--	--	--	--	--	--	--	--	--	--	--	--	--	--	--	--	--	--	--
G3[PND]	--	--	--	--	--	1 (2,78)	--	--	--	--	--	--	--	--	--	--	--	--	--	--	--	--	--	--	--	--	--	--	--	--	--	--	--	--	--	--	--	--	--	--	--
G4,G9,G12[PND]	--	--	--	--	--	--	--	--	--	--	--	--	--	--	--	--	--	--	1 (4)	1 (5)	--	--	--	--	--	--	--	--	--	--	--	--	--	--	--	--	--	--	--	--	--
G4[P6]	--	--	--	--	--	--	--	--	--	--	--	--	--	--	--	--	--	--	--	--	--	--	--	--	--	--	--	--	3 (3,85)	--	--	--	--	--	--	--	--	--	--	1 (20)	--
G4[PND]	--	--	--	--	--	--	--	--	--	--	--	--	--	--	--	1 (3,7)	--	--	--	--	--	--	--	--	--	--	--	--	--	--	--	--	--	--	--	--	--	--	--	--	--
G8,G12[PND]	--	--	--	--	--	--	--	--	1 (4,17)	--	--	--	--	--	--	--	--	--	--	--	--	--	--	--	--	--	--	--	--	--	--	--	--	--	--	--	--	--	--	--	--
G8[PND]	--	--	--	--	--	--	--	--	--	--	--	1 (2,78)	--	--	--	--	--	--	--	--	--	--	--	--	--	--	--	--	--	--	--	--	--	--	--	--	--	--	--	--	--
G9,G12[P6]	--	--	--	--	--	--	--	--	--	--	--	--	--	--	--	--	--	--	--	--	--	--	--	--	--	--	--	--	1 (1,28)	--	--	--	--	--	--	--	--	--	--	--	--
G9,G12[P8]	--	--	--	--	--	1 (2,78)	--	--	--	--	--	--	--	--	1 (7,14)	--	--	--	1 (4)	--	--	--	--	--	--	--	--	--	--	--	--	--	--	--	--	--	--	--	--	--	--
G9,G12[PND]	--	--	--	--	--	--	--	--	--	--	--	--	--	--	--	--	--	1 (2,5)	1 (4)	--	--	--	--	--	--	--	--	--	--	--	--	--	--	--	--	--	--	--	--	--	--
G9[P4,P6,P8]	--	--	--	--	--	--	--	--	--	--	--	--	--	--	--	--	--	1 (2,5)	--	--	--	--	--	--	--	--	--	--	--	--	--	--	--	--	--	--	--	--	--	--	--
G9[P4,P6]	--	--	--	--	--	--	--	--	--	--	--	--	--	--	--	--	--	--	1 (4)	--	--	1 (20)	--	--	--	--	--	--	--	--	--	--	--	--	--	--	--	--	--	--	--
G9[P4,P8]	--	--	--	--	--	--	--	--	--	--	--	--	--	--	--	--	--	--	--	2 (10)	--	--	--	--	--	--	--	--	--	--	--	--	--	--	--	--	--	--	--	--	--
G9[P4]	--	--	--	1 (3,03)	1 (3,33)	1 (2,78)	--	--	--	--	--	--	--	--	--	--	--	--	--	--	--	--	--	--	--	--	--	--	--	--	--	--	--	2 (25)	--	--	--	--	--	--	--
G9[P6,P8]	--	--	--	--	--	--	--	--	--	--	--	--	--	--	--	--	--	1 (2,5)	--	1 (5)	--	--	--	--	--	--	--	2 (2,99)	1 (1,28)	--	--	--	--	--	--	--	--	--	--	--	--
G9[P6]	--	--	--	3 (9,09)	6 (20)	1 (2,78)	--	--	8 (33,33)	--	--	--	--	--	--	--	--	--	--	--	--	--	--	--	--	--	--	1 (1,49)	5 (6,41	--	1 (20)	--	--	--	--	--	--	--	--	--	--
G9[P8]	--	--	--	1 (3,03)	--	1 (2,78)	--	1 (2,38)	--	--	--	--	--	--	--	--	--	6 (15)	15 (60)	10 (50)	3 (30)	--	--	--	--	--	--	21 (31,34	26 (33,33)	7 (31,82)	1 (20)	--	--	--	--	--	--	--	--	--	--
G9[PND]	--	--	--	1 (3,03)	--	--	--	--	--	--	--	--	--	--	--	--	--	--	--	--	--	--	--	--	--	--	--	--	--	--	--	--	--	--	--	--	--	--	--	--	--
GND[P4]	--	--	--	--	--	--	--	--	1 (4,17)	--	1 (2,94)	--	--	--	--	--	--	--	--	--	--	--	--	--	--	--	--	--	--	--	--	--	--	--	--	--	--	--	--	--	--
GND[P6]	--	--	--	1 (3,03)	1 (3,33)	--	--	--	--	--	--	--	--	--	--	--	--	1 (2,5)	--	--	--	--	--	--	--	--	--	--	--	--	--	--	--	--	--	--	--	--	--	--	--
NEG[NEG]	--	--	--	--	--	--	--	--	--	--	--	--	--	--	--	--	--	--	--	--	--	--	--	--	--	--	--	--	--	--	--	--	--	--	--	--	--	--	--	--	--
NT[NT]	--	--	--	--	--	--	1 (3,03)	1 (2,38)	1 (4,17)	--	--	--	--	--	--	--	--	--	--	--	--	--	--	--	1 (1,64)	--	--	--	--	--	--	--	--	--	--	--	--	--	--	--	--
